# Supplementary material for: Antimicrobial Effects and Antioxidant Activity of Myrtus communis L. Essential Oil in Beef Stored under Different Packaging Conditions
Source: Foods. 2023 Sep 10;12(18):3390. doi: 10.3390/foods12183390 (PMC10529660; doi:10.3390/foods12183390)
Supplement: Supplementary file 1 [file foods-12-03390-s001.zip]

Archive with 1 entries (1 files):
- foods-2549242-supplementary.pdf
